# Supplementary material for: Serum or Plasma Oncostatin M for Predicting Primary Non-Response to Tumor Necrosis Factor-α Antagonist Therapy in Inflammatory Bowel Disease: A Systematic Review and Meta-Analysis
Source: Clin Pract. 2026 Jul 2;16(7):124. doi: 10.3390/clinpract16070124 (PMC13408984; doi:10.3390/clinpract16070124)
Supplement: Supplementary file 1 [file clinpract-16-00124-s001.zip]

Archive with 2 entries (2 files):
- File S1 PRISMA_2020_checklist.pdf
- File S2 Search terms.pdf
